# Supplementary material for: Possible Involvement of Locus-Specific Methylation on Expression Regulation of LEAFY Homologous Gene (CiLFY) during Precocious Trifoliate Orange Phase Change Process
Source: PLoS One. 2014 Feb 11;9(2):e88558. doi: 10.1371/journal.pone.0088558 (PMC3921215; doi:10.1371/journal.pone.0088558)
Supplement: Table S1 — Primers for genome walking, 5′ deletions of CiLFY promoter, real-time PCR and methylation analysis. (XLS) [file pone.0088558.s002.xls]

## Sheet: Sheet1
Table S1. Primers for genome walking, 5’ deletions of CiLFY gene, real-time PCR and methylation analysis, underline indicates restriction enzyme sites.
Gene	Function	Primer name	Primer sequence
		AP1	5’-GTAATACGACTCACTATAGGGC-3’
		AP2	5’-ACTATAGGGCACGCGTGGT-3’
CiLFY	Genome walking	lfy1	5’-TCGATGTCTCGTTTGTTCAGAACTTGACATTTGG-3’
		lfy2	5’-AAACTAACCAGTCAAAAGTCAGTCGCTTTGGGAT-3’
		lfy3	5’-ATAGAAGGATTTGGCCCCTTGGAGATTTA-3’
		lfy4	5’-GATTTGGCCCCTTGGAGATTTACTCTGG-3’
		Del0	5’-CCGGAATTCAACAAACTCGCCGTGAAAGC-3’
		Del0	5’-ACGCGTCGACAAGTAGGACGGCAGTCTCGC-3’
		Del1	5’-ACGCGTCGACTGGAGTCAATGGCTAGATGC-3’
CiLFY	5’ deletions	Del2	5’-ACGCGTCGACACCTACGTGCTAGGCACCAA-3’
		Del3	5’-ACGCGTCGACAGATGGAGCCCAGAGTAAAT-3’
		Del4	5’-ACGCGTCGACTTGGGTCTTGGCTGTTCATT-3’
		Del5	5’-ACGCGTCGACGTAATAACGCAAGCCCATTT-3’
CiAP1		AP1-s	ACCGCTCTCAAACACATCAG
		AP1-As	GCAGCCTTCTCTCTCTCC
CiLFY		LFY-s	AGGTCCAGAACATCGCCAAG
		LFY-As	TGAAAGCCCTCCTCAGTGC
CiTFL1		TFL-s	GATTGTGACAGACATTCCAG
	Real-time PCR	TFL-As	ATGATCTCTTGATGAAGGTG
CiFT		FT-s	TGATAGTCCAGCAACCACAG
		FT-As	GGAGGTCCCAGATTGTAAAG
CiFLC		FLC-s	AAGCGGCGTAGCGGATTGAT
		FLC-As	TGCCTTAGGTGCTCCTGAAG
Actin		Actin-s	CCGACCGTATGAGCAAGGAAA
		Actin-As	TTCCTGTGGACAATGGATGGA
		LFY-CG-a-s	TAGCGTTTCGGATTTGAGAGAGA
		LFY-CG-a-As	AACTTCATTTCCTTTCTTATCA
		LFY-CG-b-s	GATTCGGAAGTTTTTACGGCGAGTTT
		LFY-CG-b-As	CCGCAACACCAAACGACACTACTAAT
	Methylation analysis	LFY-CG-c-s	GGTAGCGAAGATAGCGGAGT
CiLFY		LFY-CG-c-As	AACCTTCTCCTCTCAACCCT
		LFY-U-e-s	TTTGGATTAGGGGAAGTGG
		LFY-U-e-As	CGATTTCTTCTATCCATTCAA
		LFY-U-d-s	TTGAATGGATAGAAGAAATCG
		LFY-U-d-As	CGCTACTATACTCTACTATTCGTCA
