# Supplementary material for: Possible Involvement of Locus-Specific Methylation on Expression Regulation of LEAFY Homologous Gene (CiLFY) during Precocious Trifoliate Orange Phase Change Process
Source: PLoS One. 2014 Feb 11;9(2):e88558. doi: 10.1371/journal.pone.0088558 (PMC3921215; doi:10.1371/journal.pone.0088558)
Supplement: Table S2 — Cis-elements in the CiLFY promoter predicted by database analysis. Different motifs and models were identified using PLACE, PlantCARE and Regsite Plant databases and the Genomatix suite software. Positions are relative to the transcriptional initiation site. The orientation of the motifs is indicated (+, forward; −, reverse). Nucleotides are indicated as follows: N for A, C, G or T; Y for C or T. (XLS) [file pone.0088558.s003.xls]

## Sheet: Sheet1
Cis element	Position	Occurrence frequency	Motif	Function
LEAFYATAG	—3 (+)	1	CCAATGT	Target sequence of LEAFY in the intron of AGAMOUS gene
CCAATBOX1	—3 (+), —167 (+), —339 (+), —1216 (+), —1421 (+), —1156 (-)	6	CCAAT	lncrease promoter activity.
CAATBOX1	—4 (+), —168 (+), —340 (+), —388 (+), —741 (+), —752 (+), —794 (+), —933 (+), —1000 (+), —1031 (+), —1039 (+), —1217 (+), —1325 (+), —1422 (+), —49 (-), —90 (-), —357 (-), —368 (-), —870 (-), —894 (-), —1129 (-), —1156 (-), —1202 (-), —1305 (-), —1327 (-)	25	CAAT	CAAT promoter consensus sequence
MYB2AT	—22 (-), —733 (-), —1260 (-)	3	TAACTG	Responsive to water stress.
MYBCORE	—22 (+), —733 (+), —1260 (+), —132 (-), —1271 (-), —1287 (-)	6	CNGTTR	lnvolved in regulation of flavonoid biosynthesis
ROOTMOTIFTAPOX1	—47 (+), —107 (+), —204 (+), —366 (+), —804 (+), —972 (+), —1022 (+), —1068 (+), —1104 (+), —119 (-), —203 (-), —365 (-)	12	ATATT	Root specific-expression cis-element
POLASIG3	—100 (+), —965 (+), —1368 (+), —1186 (-)	4	AATAAT	Plant polyA signal, consensus sequence for plant polyadenylation signal.
CCA1ATLHCB1	—172 (-)	1	AAMAATCT	Related to regulation by phytochrome
PYRIMIDINEBOXHVEPB1	—177 (+)	1	TTTTTTCC	Required for GA induction
DOFCOREZM	—191 (+), —573 (+), —579 (+), —596 (+), —642 (+), —658 (+), —875 (+), —1018 (+), —1142 (+), —1595 (+), —247 (-), —285 (-), —330 (-), —528 (-), —696 (-), —707 (-), —777 (-), —881 (-), —904 (-), —909 (-), —921 (-), —1242 (-), —1474 (-), —1509 (-), —1520 (-), —1550 (-)	26	AAAG	Core site required for binding
WUSATAg	—198 (-)	1	TTAATGG	Target sequence of WUS in the intron of AGAMOUS gene .
TATABOX3	—200 (-)	1	TATTAAT	"TATA box",interaction of RNA polymerase
SEF1MOTIF	—204 (+), —1068 (+)	2	ATATTTAWW	Regulation beta-conglicinin gene.
TATABOXOSPAL	—205 (+), —953 (+)	2	TATTTAA	Rice TATA binding protein interacts functionally with transcription factor IIB.
GATABOX	—218 (+), —540 (+), —645 (+), —971 (+), —1021 (+), —1059 (+), —1233 (+), —1498 (+), —62 (-), —121 (-), —533 (-), —1120 (-), —1280 (-)	13	GATA	Required for high level, light regulated, and tissue specific expression;
ANAERO1CONSENSUS	—223 (+)	1	AAACAAA	lnvolved in the fermentative pathway
POLLEN1LELAT52	—299 (+), —495 (+), —990 (+), —230 (-), —244 (-), —348 (-), —466 (-), —704 (-), —774 (-), —901 (-), —906 (-), —1471 (-)	12	AGAAA	Pollen specific-expression cis-elements
GT1CONSENSUS	—300 (+), —496 (+), —540 (+), —991 (+), —1233 (+), —1464 (+), —1498 (+), —71 (-), —1247 (-), —1424 (-), —1577 (-), —178 (-), —179 (-), —242 (-), —884 (-), —899 (-), —910 (-), —1469 (-)	18	GRWAAW	Consensus GT-1 binding site in many light-regulated genes
NTBBF1ARROLB	—329 (+), —1549 (+), —572 (-)	3	ACTTTA	Required for tissue-specific expression and auxin induction;
POLASIG1	—341 (+), —472 (+, —)478 (+), —592 (+), —608 (+), —612 (+), —655 (+), —331 (-), —455 (-), —684 (-), —700 (-), —951 (-), —1071 (-), —1170 (-)	14	AATAAA	PolyA signal. Near upstream elements (NUE) .
S2FSORPL21	—392 (+)	1	CCATACATT	Leaf-specific, light-independent regulatory element;
CARGCW8GAT	—412 (+), —752 (+), —412 (-), —752 (-)	4	CWWWWWWWWG	Binding site for AGL15 (AGAMOUS-like 15).
TATABOX4	—414 (+), —1088 (+), —25 (-), —413 (-)	4	TATATAA	"TATA box",interaction of RNA polymerase
SORLIP1AT	—431 (+), —1565 (+	2	GCCAC	Light-induced cis-element
SORLIP2AT	—436 (-), —830 (-)	2	GGGCC	Light-induced cis-element
ERELEE4	—448 (-)	1	AWTTCAAA	Ethylene responsive element
TATABOX5	—456 (+), —685 (+), —701 (+), —771 (+), —952 (+), —1072 (+), —1171 (+), —99 (-), —471 (-), —477 (-), —591 (-), —607 (-), —611 (-), —964 (-), —1367 (-)	15	TTATTT	"TATA box",interaction of RNA polymerase
MARTBOX	—475 (-)	1	TTWTWTTWTT	A-box found in SAR.
GT1CORE	—490 (+), —725 (-)	2	GGTTAA	Light-regulated transcription
GT1GMSCAM4	—496 (+), —178 (-), —242 (-), —899 (-), —1469 (-)	5	GAAAAA	Plays a role in pathogen- and salt-induced gene expression
POLASIG2	—500 (+), —207 (-), —1112 (-)	3	AATTAAA	PolyA signal.
WBOXATNPR1	—516 (+), —93 (-), —130 (-), —576 (-)	4	TTGAC	Response to SA signal
WRKY71OS	—517 (+), —1322 (+), —1379 (+), —8 (-), —37 (-), —93 (-), —130 (-), —576 (-), —1408 (-)	9	TGAC	Epressor of the gibberellin signaling pathway
IBOXCORE	—540 (+), —1233 (+), —1498 (+), —61 (-)	4	GATAA	Conserved sequence upstream of light-regulated genes;
SP8BFIBSP8BIB	—566 (+)	1	TACTATT	One of SPBF binding site.
TAAAGSTKST1	—572 (+), —657 (+), —874 (+), —330 (-), —528 (-), —777 (-), —1474 (-), —1550 (-)	8	TAAAG	Involved in the guard cell-specific gene expression
WBBOXPCWRKY1	—575 (-)	1	TTTGACY	WRKY proteins bind specifically sites.
WBOXHVISO1	—575 (-)	1	TGACT	The sugar-responsive elements
WBOXNTERF3	—575 (-)	1	TGACY	Response to SA signal
TBOXATGAPB	—578 (-)	1	ACTTTG	Reductions of light-activated gene transcription;
MYB1AT	—600 (+), —489 (-)	2	WAACCA	MYB recognition site found in the promoters of the dehydration-responsive gene.
REALPHALGLHCB21	—601 (+), —488 (-)	2	AACCAA	Required for phytochrome regulation
MARABOX1	—608 (+)	1	AATAAAYAAA	A-box found in SAR.
NODCON1GM	—642 (+), —1018 (+)	2	AAAGAT	One of two putative nodulin consensus sequences;
OSE1ROOTNODULE	—642 (+), —1018 (+)	2	AAAGAT	The organ-specific elements
ARR1AT	—69 (+), —172 (+), —355 (+), —840 (+), —13 (+), —824 (+), —370 (+), —1099 (+), —1444 (+), —85 (-), —156 (-), —195 (-), —317 (-), —389 (-), —795 (-), —1032 (-), —1198 (-), —1309 (-), —1338 (-), —1501 (-), —1572 (-)	21	NGATT	Response regulators operate as transcriptional activators.
BIHD1OS	—7 (+), —36 (+), —92 (+), —129 (+), —517 (-), —1322 (-), —1379 (-)	7	TGTCA	Regulation of transcription
EECCRCAH1	—70 (+), —841 (+), —1401 (+), —1132 (-), —1588 (-)	5	GANTTNC	Consensus motif of the two enhancer elements,
INTRONUPPER	—718 (-)	1	MAGGTAAGT	5' exon-intron splice junctions of plant introns
INRNTPSADB	—750 (+), —1244 (+), —301 (-), —355 (-)	4	YTCANTYY	Light-responsive transcription
BOXIINTPATPB	—818 (+)	1	ATAGAA	Transcriptional activation
E2FCONSENSUS	—827 (+)	1	WTTSSCSS	Enhanced transcription
SITEIIATCYTC	—850 (+)	1	TGGGCY	Binding sites for a TCP-domain transcription factor
-300CORE	—872 (+)	1	TGTAAAG	Binds to and activates transcription
-300ELEMENT	—872 (+), —247 (-)	2	TGHAAARK	Binds with P-box binding factor.
PYRIMIDINEBOXOSRAMY1A	—880 (+)	1	CCTTTT	Involved in sugar repression and response to GA
NODCON2GM	—919 (+), —1518 (+)	2	CTCTT	One of two putative nodulin consensus sequences;
OSE2ROOTNODULE	—919 (+), —1518 (+)	2	CTCTT	The organ-specific elements
PREATPRODH	—941 (+)	1	ACTCAT	Pro- or hypoosmolarity-responsive element
EBOXBNNAPA	—1005 (+), —1271 (+), —1290 (+), —1325 (+), —1382 (+), —1433 (+), —1557 (+), —1602 (+), —1005 (-), —1271 (-), —1290 (-), —1325 (-), —1382 (-), —1433 (-), —1557 (-), —1602 (-)	16	CANNTG	ABA-regulated sites
MYCCONSENSUSAT	—1005 (+), —1271 (+), —1290 (+), —1325 (+), —1382 (+), —1433 (+), —1557 (+), —1602 (+), —1005 (-), —1271 (-), —1290 (-), —1325 (-), —1382 (-), —1433 (-), —1557 (-), —1602 (-)	16	CANNTG	Response to drought, ABA signal.
CURECORECR	—1052 (+), —1395 (+), —1052 (-), —1395 (-)	4	GTAC	Copper-response element.
SEF4MOTIFGM7S	—1074 (+), —1173 (+), —604 (-), —374 (-), —474 (-), —1079 (-), —1364 (-)	7	RTTTTTR	Regulation beta-conglicinin gene.
CPBCSPOR	—108 (+), —333 (+)	2	TATTAG	The sequence critical for Cytokinin-enhanced Protein Binding in vitro,
HDZIP2ATATHB2	—1096 (-, —1184 (-)	2	TAATMATTA	Negative regulation of transcription
-10PEHVPSBD	—1147 (+)	1	TATTCT	light regulation
MYB2CONSENSUSAT	—1271 (+), —22 (-), —733 (-), —1260 (-)	4	YAACKG	MYB recognition site found in the promoters of the dehydration-responsive gene.
RAV1AAT	—132 (+), —1287 (+), —691 (-)	3	CAACA	Binding consensus sequence of Arabidopsistranscription factor.
SEBFCONSSTPR10A	—1321 (-)	1	YTGTCWC	Cis-elements for defense
GTGANTG10	—1321 (+), —1330 (+), —1378 (+), —1436 (+)	4	GTGA	"GTGA motif" of the promoter
MYBPZM	—1346 (-)	1	CCWACC	Controls phlobaphene pigmentation.
AUXRETGA1GMGH3	—1404 (-)	1	TGACGTAA	Putative auxin-resonsive element.
TGACGTVMAMY	—1406 (-)	1	TGACGT	A cis-Element for Expression in Cotyledons of Germinated Seeds
HEXMOTIFTAH3H4	—1406 (+)	1	ACGTCA	Play important roles in regulation of replication.
ACGTATERD1	—1406 (+), —1434 (+), —1525 (+), —1406 (-), —1434 (-), —1525 (-)	6	ACGT	Early responsive to dehydration
ASF1MOTIFCAMV	—1407 (-)	1	TGACG	lnvolved in transcriptional activation of several genes by auxin and/or salicylic acid.
ABRERATCAL	—1432 (-)	1	MACGYGB	Repeated sequence motifs
IRO2OS	—1432 (-)	1	CACGTGG	Transcription factor OsIRO2 is induced exclusively by Fe deficiency
CACGTGMOTIF	—1433 (+), —1433 (-)	2	CACGTG	Transcriptional repressors of the promoter via direct interaction with the G-box
RHERPATEXPA7	—1434 (-)	1	KCACGW	Root Hair-specific cis-Element.
ABRELATERD1	—1434 (+), —1433 (-)	2	ACGTG	Early responsive to dehydration
ANAERO3CONSENSUS	—1436 (-)	1	TCATCAC	lnvolved in the fermentative pathway
CACTFTPPCA1	—146 (+), —717 (+), —814 (+), —1507 (+), —1567 (+), —141 (+), —328 (+), —563 (+), —566 (+), —808 (+), —845 (+), —1053 (+), —1191 (+), —1240 (+), —1548 (+), —291 (-), —308 (-), —462 (-), —588 (-), —598 (-), —1044 (-), —1051 (-), —1094 (-), —1125 (-), —1394 (-), —1482 (-), —1617 (-)	28	YACT	Cis-regulatory elements of phosphate transporter genes
TATCCAOSAMY	—1496 (-)	1	TATCCA	Mediate sugar and hormone regulation of alpha-amylase gene expression
SREATMSD	—1497 (-)	1	TTATCC	sugar-repressive element.
MYBST1	—1497 (+)	1	GGATA	Core motif of MybSt1 (a potato MYB homolog) binding site.MybSt1 function as a transcriptional activator
CBFHV	—1502 (+)	1	RYCGAC	Dehydration-responsive element
LTRE1HVBLT49	—1510 (-)	1	CCGAAA	low-temperature-responsive element
SURECOREATSULTR11	—1535 (+)	1	GAGAC	Core of sulfur-responsive element.
PALBOXAPC	—1542 (+)	1	CCGTCC	Involved in pathogen- and salt- induced gene expression
